# Supplementary material for: An ATR-PrimPol pathway confers tolerance to oncogenic KRAS-induced and heterochromatin-associated replication stress
Source: Nat Commun. 2023 Aug 17;14:4991. doi: 10.1038/s41467-023-40578-2 (PMC10435487; doi:10.1038/s41467-023-40578-2)
Supplement: Supplementary file 4 — Source Data [file 41467_2023_40578_MOESM4_ESM.xlsx]

## Sheet: 1a
KRAS(wt)					KRAS(mut)
OS days	Low	High			OS days	Low	High
2		0			3		0
4		0			4	0
5		0			4		1
6		0			13		0
6		0			14		0
8		0			15	0
9	0				16		0
11		0			18	0
19		1			18		1
22	1				22		0
24	0				23	0
24		0			24	0
25		0			34	0
28		0			35	0
29		0			35	0
31	0				38	1
33		0			39		0
34		0			39		0
35	0				40	0
36	0				44		0
37		0			48	0
44		0			50	0
46	0				54		0
49	0				62		1
60		0			66		0
61	0				70		0
62	0				84		0
66	0				87		1
67	0				91		1
74	1				116		0
87	0				121		1
95		0			161		1
97		1			184	0
99	0				187		1
100		0			197		0
116		1			202	0
124		1			230		0
127		0			231	0
139	1				243		1
141		0			258	1
146		0			274	1
151	0				291	1
164	1				297	0
164		0			302		0
165		0			308		1
167		1			323		0
173		1			336		1
174		0			354		0
179		0			366		0
179		1			382		0
181		0			385	0
182	0				385	0
186		0			417		0
189	1				424		0
202		0			427	0
214		0			428	1
218		0			435		0
224		0			444		1
225	0				444		1
237		1			448	0
244		1			455		0
250		1			464		1
260	0				467		0
264	0				476		0
268	1				478		1
275		1			481	0
280		0			486		0
282	1				522		0
310		0			537		0
321	1				547	0
321		1			553		0
336	1				567		0
351		0			568		0
354		1			578	0
365	0				582		1
369		0			591		0
370		1			595		0
372		0			605	0
376	1				605		0
377		0			610		0
385	1				626	1
409		1			628	1
414	0				691		0
415	0				697		1
415		0			701	1
423		0			711	1
426		0			719	0
434		1			724	0
435	0				730	0
445	0				747		0
446		0			775	0
448		0			791	0
455		0			791		0
457		1			826		1
462		0			866		0
476	0				889	0
476		0			896	1
477		0			987		1
482	0				993		0
492		0			1060	0
499	0				1118	0
500	1				1126	0
515	0				1148	0
539		0			1157		0
545	0				1189	0
550		1			1197	1
551	0				1235	1
567		0			1305	0
568		0			1523	0
573	0				1725		1
574		1			1826	0
578		0			1938	0
586	1
592		0
593		1
594	1
596	0
600		0
603		0
608		0
610	0
614		1
624	1
625		1
626		0
651	0
653	1
653		0
658	0
666	1
669	0
670	0
674		0
677		0
686		0
689		0
690	0
694		1
701	0
704		0
705		0
705		0
719		1
739	0
740		0
761	0
761	0
764	0
777		1
779	0
791		0
800	1
805		0
807	1
808		1
829	0
830		0
839	0
842	0
852		0
855		1
863		0
864		0
869	1
882	0
882		0
883		0
886		0
890	0
904		0
905	1
910		0
912		0
913	0
922	1
929		1
938		0
944	0
947		0
949	1
950		1
964		0
976		1
995		1
1013		0
1026		1
1036		0
1043		1
1046		1
1072	0
1079		0
1081	1
1097		0
1126	0
1130		0
1147	1
1167	1
1171		1
1175		0
1178		0
1189	0
1194		1
1209		1
1215	1
1216		0
1233		0
1246		0
1258		1
1265		1
1268	1
1280		0
1288		1
1289	0
1293		1
1301	0
1324	0
1332		0
1351	0
1357	1
1367	0
1369	0
1375		0
1379		1
1429	0
1431		0
1454		1
1475		0
1492	1
1498	1
1499	1
1528	1
1531		1
1559		0
1600	1
1622	1
1700	0
1728	0
1778		1
1790	1
1798		1
1830	1
1864		0
1932		0
1965	0
1974		0

## Sheet: 1d
	days	Ctrl 4OHT-			Ctrl 4OHT+
	0	199841	199500	199986	199841	199550	199986
	3	640000	603000	1010000	333000	180000	567000
	7	1394525	744863	3581636	215618	117507	44312
	14	4907207	3.91129e+07	2.00627e+07	1761622	542091	165107
	21	13776323	2.73728e+08	1.66105e+08	N/A	744349	N/A
	28	N/A	3.15532e+08	7.51006e+08	N/A	1701283	312431

## Sheet: 1f
		Ctrl 4OHT-	Ctrl 4OHT+
	#19-69days	2.66667	34
	#20-69day	0.333333	32.3333
	#21-69day	1.33333	22.3333
	#33-68day	0	26
	*average of technical n=3 x biological N=4*

## Sheet: 1j
		Ctrl 4OHT-	Ctrl 4OHT+	ATR1 4OHT-	ATR1 4OHT+	ATR2 4OHT-	ATR2 4OHT+
	set9	12	27.3333	3.66667	50	10	72.3333
	set19	2.66667	34	6	61.6667	12.3333	78
	set21	1.33333	27.5	29	63	7	62.3333
		*average of technical n=3 x biological N=3*

## Sheet: 2b
	Ctrl 4OHT-	Ctrl 4OHT+	ATR1 4OHT-	ATR1 4OHT+	ATR2 4OHT-	ATR2 4OHT+
	0.73465	0.240625	0.720067	0.181417	1.53574	0.485683
	0.453017	0.353617	0.61215	0.197867	0.237008	0.245933
	0.644058	0.377358	0.82845	0.242433	0.62195	0.610225
	0.420758	0.542208	0.529958	0.253167	0.361958	0.594883
	0.4515	0.227033	0.640325	0.310858	0.391125	0.331275
	0.205158	0.432367	0.525992	0.333317	0.513217	0.83615
	0.402967	0.294	0.402383	0.64015	0.382083	0.616058
	0.484633	0.55055	0.664592	0.161933	0.578375	0.267283
	1.15838	0.465617	0.565775	0.453892	0.900667	0.587242
	0.486092	0.631808	0.724558	0.331042	0.726425	0.248383
	0.703325	0.195883	0.99365	0.708108	0.599083	0.210233
	0.339967	0.284492	1.64716	0.644583	0.881125	0.378525
	0.604567	0.3318	0.453192	0.720533	0.355483	0.5838
	0.516775	0.772742	0.804067	0.62475	0.235317	0.3605
	0.814683	0.3164	0.474367	1.77438	0.450975	0.66535
	0.949492	0.650708	0.857383	0.860592	0.201425	0.870217
	0.695333	0.54845	0.680575	0.968683	0.374908	0.587825
	0.956317	0.262325	1.02422	1.22372	0.34545	1.03332
	0.608008	0.487083	0.520683	0.3073	0.317392	0.4256
	0.886258	0.330167	0.470692	0.181708	0.385758	0.407225
	0.394742	0.422392	0.711958	0.165958	0.308292	0.719075
	0.949842	0.497175	0.492158	0.246458	0.835917	0.3115
	1.05554	0.380858	0.711083	0.338042	0.814042	0.677192
	0.741417	0.527042	0.722808	0.382783	0.172375	0.791992
	0.613025	0.267167	0.847	0.5439	0.243367	0.380392
	0.9954	0.420642	0.324333	0.6475	0.634258	0.307008
	0.725258	0.298958	1.28503	0.422742	0.676783	0.610225
	0.935958	0.559942	0.593308	0.270958	0.759442	0.437383
	1.23253	0.378	0.696267	0.908425	0.396958	0.629767
	0.905742	0.314358	1.75338	0.43225	0.416092	0.378525
	1.00911	0.552708	0.185967	0.436567	0.525408	0.459608
	0.742	0.47215	0.444092	0.908775	0.775542	0.490175
	0.460717	0.468242	0.616	0.882933	0.49315	0.599317
	0.627433	0.399	0.306367	0.725433	0.354025	0.779042
	0.313542	0.457392	0.252233	1.62266	0.461417	0.509833
	0.428925	0.195242	0.544542	0.360675	0.636008	0.538942
	0.243658	0.204458	1.01138	0.512167	0.3129	0.514383
	0.709217	0.238233	0.846242	0.577267	0.86065	0.553467
	0.770817	0.199325	1.03273	1.2607	0.639392	0.429567
	0.956142	0.288575	0.89005	0.182058	0.910058	0.266525
	0.973583	0.402092	0.599025	0.805992	0.558542	0.425775
	0.869167	0.4025	0.570733	0.754717	0.452492	0.318267
	0.867242	0.722283	1.24548	0.719892	0.202067	0.684192
	0.571083	0.542092	0.865608	1.98432	0.368142	0.351808
	0.76335	0.183108	0.478742	0.981633	0.154	0.402617
	0.55965	0.200025	0.903875	1.22827	0.371	0.399233
	0.642133	0.50015	0.944417	0.878325	0.358983	0.32655
	0.842917	0.445142	0.690142	0.762825	0.849625	0.5166
	0.949375	0.637467	1.24069	0.780558	0.62195	0.290675
	0.638867	0.523075	0.7672	1.36973	0.512692	0.331917
	0.866717	0.37345	0.637467	0.828217	0.458558	0.529142
	0.835158	0.239108	0.617867	0.549383	0.430033	0.254917
	0.496067	0.1764	0.704842	0.5327	0.526633	0.429917
	1.18312	0.5922	0.744392	0.786683	0.742117	0.903525
	0.889525	0.485508	0.630467	0.686642	1.04563	0.406
	1.15226	0.209592	1.22844	0.33355	0.931467	0.2583
	1.16742	0.218983	0.409208	0.440825	0.418367	0.710617
	0.327075	0.444675	1.17886	0.593075	0.535033	0.535967
	0.31395	0.47215	0.413817	0.905567	0.561925	0.271658
	0.427817	0.311033	0.62685	1.21637	0.210467	0.775892
	0.517358	0.369892	0.767258	0.4025	0.371642	0.7448
	0.71995	0.311208	0.628192	0.329	0.572017	0.691542
	0.36295	0.548275	0.507383	0.428458	0.738967	0.453308
	1.07905	0.432542	0.836325	0.487142	0.729925	0.778692
	0.95795	0.238992	0.633383	0.524067	0.491808	0.366042
	0.8687	0.23485	1.08133	0.217467	0.553467	0.40845
	0.954217	0.184333	0.445317	1.19811	0.553992	0.295867
	1.02842	0.371117	0.974808	0.784758	0.230475	0.665117
	0.210933	0.297383	0.510183	1.00141	0.562742	0.546175
	0.9737	0.272825	0.467542	0.6573	0.672117	0.250892
	1.26811	0.413817	1.10308	0.461475	0.673925	0.701167
	0.915192	0.809025	1.39376	0.307008	1.26297	0.41615
	0.53515	0.480142	1.07788	0.716217	0.448992	0.253867
	0.365692	0.244533	0.712892	0.329525	0.335592	0.433417
	1.30177	0.262325	0.360908	0.775892	1.32563	0.7777
	1.2229	0.245933	0.719833	0.484108	1.39265	0.690375
	0.390308	0.380858	0.5481	0.613783	0.522375	1.35969
	0.928083	0.304442	1.1823	0.539117	0.601008	0.764225
	0.871558	0.409792	0.987467	0.849917	0.433242	0.797475
	0.6342	0.737042	0.804767	0.7217	0.4865	0.413758
	0.726833	0.4627	0.660508	0.8743	0.8827	0.543375
	0.4186	0.254975	0.6972	0.43645	0.688158	0.797475
	0.2751	0.529025	1.14712	0.46865	0.498458	0.730742
	1.66932	0.489475	0.974983	0.756583	0.2401	0.770817
	0.817192	0.4256	0.955092	0.709742	0.560292	0.7595
	0.689092	0.44065	0.466608	0.897692	0.4396	1.17407
	0.148633	0.578492	0.625858	0.580592	1.93725	1.6849
	1.43413	0.419125	0.833117	0.679175	0.479617	0.392
	1.51398	0.659283	0.791758	0.490408	0.661733	0.411308
	0.771633	0.390075	0.717792	0.779275	0.734708	0.618158
	0.5803	0.296917	1.43378	0.707875	0.887017	0.461125
	0.512342	0.623058	0.50295	0.775367	0.360733	0.3465
	0.254858	0.358575	0.878675	0.504467	0.369308	0.335592
	0.614075	0.297033	0.885908	0.587417	0.70105	0.380042
	0.89495	0.45675	0.636183	0.769942	0.379575	0.426708
	0.534917	0.384942	0.912508	0.738325	0.434058	0.3402
	0.435633	0.227033	1.05502	0.598617	0.580883	0.372342
	0.234208	0.500908	0.555917	0.708983	0.285717	0.360617
	0.419125	0.563675	0.485217	0.612617	0.371817	0.54285
	0.665992	0.220325	0.657708	0.541975	0.478567	0.408625
	0.355367	0.495017	0.840525	0.630408	0.242433	0.386517
	0.433008	0.281633	1.54554	0.782367	0.3521	0.413408
	0.740308	0.398533	0.300242	0.487725	0.547458	0.943833
	0.814158	0.326667	1.20237	0.348658	0.4627	0.693467
	1.17314	0.297675	0.685125	0.6489	0.262092	0.806517
	0.714058	0.47705	1.16935	0.534975	0.639333	0.705833
	0.767317	0.318617	0.75845	0.3549	0.5061	0.369075
	0.792167	0.463225	0.6783	0.406175	0.483875	0.298433
	0.889292	0.269675	0.896642	0.465033	0.294525	0.82705
	0.525408	0.2212	0.675033	0.820925	0.4417	0.634783
	1.07893	0.454708	0.584033	0.615767	0.437092	0.819525
	0.533633	0.417783	0.401625	0.434117	0.378583	1.41277
	0.6531	0.42245	0.730217	0.684833	0.317683	0.593308
	0.184625	0.426417	0.544425	0.696792	0.586717	0.393575
	0.847292	0.303275	0.734183	0.551717	0.671767	0.543783
	0.693408	0.652575	0.369483	0.813458	1.03268	0.41895
	0.731967	0.3654	0.568925	0.958358	0.745792	0.357817
	0.616292	0.244533	0.640267	0.520917	0.7812	0.589458
	0.719542	0.227033	0.512458	0.585025	1.50337	0.567583
	0.532875	0.3647	0.448233	0.549675	0.166308	0.485625
	0.236017	0.367617	0.846183	0.902708	0.3066	0.570675
	1.00508	0.245758	0.7077	0.994642	0.439542	0.502542
	0.35315	0.19915	0.667217	1.07678	0.473492	0.733483
	0.928842	0.410025	0.831833	0.824075	0.68565	0.393283
	0.79555	0.585783	0.783942	1.02638	0.820283	0.33425
	0.761367	0.193375	0.611158	0.394625	0.929075	0.8568
	0.884333	0.462058	0.7406	0.541217	0.547167	0.404658
	0.440883	0.445958	0.825533	0.306658	0.907608	0.307008
	0.464975	0.5901	0.873192	0.61075	0.28525	0.382958
	0.428458	0.579017	0.916533	0.87885	0.910292	0.431608
	0.650767	0.480142	0.541683	0.509483	0.8652	0.324683
	0.66605	0.806342	0.805175	0.707117	0.145308	0.211633
	0.912975	0.245933	0.551075	0.79695	0.181708	0.635775
	0.705775	0.48125	0.171558	0.497525	0.623642	0.585842
	0.849625	0.384825	0.664825	0.227033	0.649425	0.920442
	0.720008	0.3892	0.343292	0.583392	0.695158	0.805175
	0.61915	0.385292	0.545067	0.309692	0.44555	0.621658
	0.756467	0.2352	0.275975	1.68158	0.154642	0.63525
	0.514442	0.547108	0.703908	0.700583	0.188358	0.377242
	1.09882	0.184333	0.745208		0.621542	0.452142
	0.39655	0.497525	0.465267		0.450275	0.464508
	0.8771	0.498283	0.917175		0.47495	0.616758
	1.1102	0.29785	0.374558		0.307708	0.805758
	1.03384	0.283733	1.32901		0.3318	0.616233
	0.9289	0.246983	0.497583		0.7413	0.86835
	0.560292	0.437208	0.641375		0.39655	0.537658
	0.973817	0.7343	0.476		0.903117	0.584967
	1.06027	0.7973			0.454183	0.470983
	0.807975	0.206617			0.485158	0.258125
	1.32522				0.238233	0.498633
	1.53808				0.603167	0.321067
	1.11924				0.432542	0.886783
	0.308467				0.565075	0.270375
	1.03244					0.510417
	0.775833					0.926742
	0.242608					0.783067
	0.317683					0.629767
	0.458033					0.657417
	0.572017					0.927208
	0.774083					0.823608
	0.80815					0.920208
	0.881767					0.789775
	0.497875					0.622767
	0.76405					0.50995
	0.723217					0.8505
	0.649017					0.729633
						0.294583

## Sheet: 2c
	ATR1 4OHT- VE0	ATR1 4OHT+ VE0	ATR1 4OHT- VE1	ATR1 4OHT+ VE1
	0.810746	0.811321	0.821821	0.878604
	0.347231	0.819888	0.706321	0.470149
	0.545896	1.23477	0.659254	0.446381
	0.737142	0.546157	0.413522	0.377321
	0.796119	0.474433	0.981515	0.38756
	0.736881	0.451343	0.169045	0.498045
	0.992224	1.09085	0.731239	0.105627
	1.20489	0.500604	0.633918	0.492769
	1.09325	0.701045	0.870455	0.588836
	0.733328	0.750619	0.399104	0.412216
	0.996769	0.764201	0.925619	0.547515
	0.89856	0.486291	0.740485	0.532418
	0.58053	0.888843	0.446328	0.271015
	0.859276	0.449306	0.457978	0.335739
	0.602575	0.438858	0.612813	0.580791
	0.382493	1.18885	0.690597	0.467381
	0.9555	0.671164	0.849194	0.478873
	0.822604	1.27891	0.768224	0.293687
	0.534925	1.46833	1.04425	0.479082
	1.38563	0.571545	0.706896	0.4305
	0.667769	0.503216	0.703552	0.706269
	0.579537	0.690806	0.471507	0.758873
	0.319388	0.228179	0.3675	0.661134
	0.808396	0.521552	0.558381	0.659045
	1.00063	0.356843	0.491306	0.353918
	0.498724	0.378522	0.263806	0.62744
	1.02116	0.786507	0.824224	0.54809
	1.15876	0.144284	0.831746	0.319493
	0.581366	0.431754	1.12141	0.157918
	0.809545	0.905142	0.342007	0.262291
	0.659097	0.337515	0.53503	0.684015
	0.676075	0.913187	0.506612	0.438284
	0.728261	0.60456	0.719851	0.375858
	1.07727	0.594112	0.777627	0.5635
	1.07204	0.665157	0.64609	0.36259
	0.764045	0.293687	0.425955	0.513978
	0.992485	0.658575	0.693	0.41603
	0.250224	0.594948	0.658575	0.326388
	0.75997	0.560627	0.837127	0.782642
	0.463933	1.09749	0.73991	0.343679
	0.803485	0.473858	0.375231	0.293687
	0.438858	0.392157	0.545739	0.282716
	0.277649	0.552216	0.352351	0.231522
	0.715097	0.411224	0.485194	0.447478
	0.772455	0.634127	0.460851	0.68903
	0.498724	0.910784	0.739963	0.520873
	0.765194	0.583142	0.422769	0.342582
	0.572433	1.11274	0.633918	0.369694
	0.871343	0.241918	0.427313	0.48509
	0.565851	0.592231	0.675866	0.391791
	0.471142	0.806306	0.322366	0.230164
	1.10213	0.296925	0.33997	0.359246
	0.674716	0.5215	0.751403	0.396127
	0.86591	0.292172	0.297187	0.432903
	0.818791	0.434993	0.482582	0.679627
	0.441418	0.465082	0.623313	0.657791
	0.655284	0.635799	0.258948	0.343679
	0.261142	0.243381	0.5705	0.284075
	0.510164	0.313015	0.512045	0.364575
	0.999433	1.27917	0.164343	0.415037
	0.3745	0.958112	0.622269	0.342269
	0.87944	0.320276	0.394612	0.430657
	0.308627	0.924836	0.495433	0.338873
	0.384164	0.82903	1.3253	0.552216
	0.37753	0.402918	0.728209	0.285642
	0.435254	0.522022	0.459179	0.282246
	0.355851	0.615634	0.353082	0.950381
	0.251321	0.498149	0.206813	0.342269
	0.557493	0.618821	0.550493	0.33391
	0.632664	0.742679	0.947037	0.399104
	0.935963	0.513351	0.673463	0.282246
	0.554515	0.812209	0.509642	0.565485
	0.440791	0.536388	0.629321	0.705067
	1.2437	1.05569	0.221493	0.246515
	0.819784	0.228179	0.677903	0.658418
	0.762687	0.58591	0.595209	0.322993
	0.326336	0.65894	0.93941	0.416396
	0.659776	0.696604	0.755896	0.415037
	0.745657	0.769164	0.483993	0.316933
	0.334015	0.345821	0.700418	0.137388
	0.975925	0.462575	0.367552	0.141619
	0.753284	0.525104	0.929537	0.440843
	0.58497	0.953619	0.573634	0.723246
	0.664948	0.686575	0.558172	0.309933
	0.345403	0.498306	0.640866	0.40344
	0.617254	0.413784	0.576299	0.259313
	0.788545	0.682709	0.535918	0.706791
	0.569455	0.629112	0.21	0.718963
	0.275873	0.699112	1.01202	0.357052
	0.488642	0.619604	0.798731	1.22228
	0.516746	0.243381	1.01427	1.03532
	0.825948	0.736933	0.471925	0.242022
	0.684694	0.528448	0.258269	0.935022
	1.17715	0.468896	0.461582	0.396336
	0.284649	0.950746	0.556866	0.358358
	0.640604	0.778149	0.727896	0.266157
	0.525261	0.388657	0.633709	0.432903
	0.40344	0.598709	0.795231	0.626134
	1.24637	0.512254	0.661709	0.263806
	1.01907	0.919246	0.674142	0.498045
	0.44006	0.234604	0.772037	0.282716
	0.47459	0.581209	0.472657	0.68903
	1.08699	0.768799	0.382179	0.29447
	0.500552	0.581261	0.811687	0.467799
	0.647918	0.881007	0.741321	0.131224
	0.494597	0.979634	0.446224	0.702507
	1.32869	0.521134	0.666515	0.634284
	0.488485	0.451552	0.69953	0.174843
	0.643269	0.380299	0.705328	0.486448
	0.697075	0.486291	0.4305	0.350575
	0.169828	0.488642	0.451604	0.249022
	0.625142	0.517791	0.382231	0.320433
	0.498724	0.836343	0.856403	0.328896
	1.53363	0.465396	0.919769	0.495746
	0.691642	0.526828	0.725127	0.639664
	0.64097	0.745187	0.797478	0.597769
	0.645149	0.445545	0.577134	0.295567
	0.824799	0.408978	0.687515	0.430657
	0.833888	0.23194	0.776164	0.847313
	0.572903	1.09597	0.669963	0.296769
	0.800351	0.582619	0.316097	0.539993
	0.408978	0.354493	0.767597	0.774022
	0.60759	0.371522	0.266157	0.635642
	0.422351	0.826209	0.457821	0.305231
	0.772769	0.532888	0.393724	0.258478
	0.362119	0.660194	0.632142	0.509433
	0.463201	0.778358	0.542813	0.563604
	0.296507	0.569455	0.739545	0.410022
	0.963858	0.565537	0.370791	0.290709
	0.670955	0.806933	0.538269	0.208015
	0.572433	0.583507	0.688716	0.359925
	0.854313	1.06008	0.353761	0.516642
	0.60059	1.50662	0.515649	0.375858
	0.736933	0.961925	0.754015	0.316097
	1.27583	0.740537	0.664112	0.117955
	0.415142	0.682239	0.257433	0.410858
	0.79753	0.648545	0.316567	0.886858
	0.398634	0.413104	0.541246	0.822813
	0.560627	0.323724	0.517739	0.430552
	0.31406	0.854575	0.394403	0.5285
	0.403284	0.670485	0.460642	0.281724
	1.10031	0.886127	0.735993	0.256388
	0.249075	1.00847	0.861366	0.23941
	0.641336	0.250224	0.33391	0.49303
	0.66897	0.543179	0.43306	0.385052
	0.485978	0.743985	0.342269	0.49653
	0.721157	0.664425	0.408351	0.404015
	0.571336	0.856873	0.44497	0.604246
	0.430291	0.303664	0.404799	0.446694
	0.925254	0.532836	0.728679	0.672418
	0.664321	0.275037	0.868366	0.343679
	1.00314	0.963963	0.431179	0.315366
	0.688873	0.628642	0.646664	0.322993
	0.593537	0.828821	0.846164	0.416343
	0.664269	0.377582	0.86497	0.388813
	0.676493	0.939724	0.733485	0.42841
	0.517164	0.519881	0.773657	0.286582
	0.575933	0.638306	0.604142	0.306119
	0.343	0.628067	1.11598	0.368701
	1.55588	0.450873	0.385104	0.595261
	0.773239	0.759134	0.842978	0.702142
	0.693104	0.883254	0.348015	0.368597
	1.08866	0.500448	0.743358	0.701672
	0.344776	0.572537	0.595679	0.684485
	0.563657	0.781231	0.496739	0.310821
	0.142351	0.704701	0.895948	0.505306
	0.483993	0.666881	0.539209	0.76441
	0.463933	0.616888	0.478873	0.49559
	0.230321	0.949963	0.259313	0.582881
	0.839896	0.703396	1.04979	0.342269
	1.35048	0.711754	0.586955	0.309358
	0.418015	0.752343	0.638149	0.345246
	0.207493	0.738813	0.535343	0.434366
	0.949545	0.477567	0.721522	0.519724
	0.466388	0.593537	0.488276	0.419007
	0.475791	0.823754	0.813724	0.584134
	0.437396	0.256075	1.04295	0.341224
	0.419373	0.371522	0.436873	0.282716
	0.505724	0.59547	0.441104	0.4095
	0.495015	0.677746	0.707679	0.322052
	0.798157	0.573269	0.582828	0.343679
	0.768485	1.08296	0.667455	0.246881
	0.709769	0.701881	0.709507	0.449463
	0.493343	0.859537	0.898716	0.357784
	0.733851	0.226612	0.634075	0.645776
	0.138328	0.829187	0.972843	0.668552
	0.651052	1.25645	0.945366	0.483575
	0.253463	0.471664	0.422769	0.445963
	0.534299	0.503216	0.963597	0.872545
	0.213813	0.511261	0.689396	0.282716
	0.652463	1.03078	0.246515	0.641649
	0.69091	0.674299	0.707836	0.282246
	0.510164	0.322836	0.438284	0.310821
	1.17114	0.456306	0.634336	0.559321
	0.750619	0.832634	1.02372	0.599701
	1.01192	1.26005	0.728993	0.271015
	0.591291	0.903157	0.858963	0.371209
	0.48509	0.555194	0.615948	0.237425
	0.412582	0.419164	0.315	0.174112
	0.23753	1.09278	0.37309	0.499142

## Sheet: 2e
	Ctrl 4OHT- s1-	Ctrl 4OHT- s1+	Ctrl 4OHT+ s1-	Ctrl 4OHT+ s1+	ATR1 4OHT- s1-	ATR1 4OHT- s1+	ATR1 4OHT+ s1-	ATR1 4OHT+ s1+
	8.121	11.488	4.85	7.355	10.369	11.152	7.274	9.741
	24.388	2.683	8.684	4.879	4.115	12.195	9.565	3.517
	8.851	0.727	4.357	2.325	11.368	7.027	10.708	3.053
	23.977	12.439	5.801	27.865	4.278	10.298	3.856	7.755
	5.325	4.867	7.843	4.611	8.077	10.929	10.385	7.629
	17.263	12.371	8.119	11.156	10.192	8.612	17.368	4.725
	13.968	4.199	10.449	1.957	13.128	11.891	6.447	10.624
	11.275	18.275	10.385	3.729	14.968	11.083	11.135	8.801
	25.68	17.804	2.997	2.583	6.639	16.364	11.591	6.715
	11.266	3.598	18.977	10.909	6.31	10.62	6.839	5.174
	13.369	13.883	7.13	5.309	16.687	6.673	11.549	9.965
	3.591	4.725	2.989	5.24	8.225	8.006	10.847	7.398
	4.204	26.089	7.696	5.085	12.997	9.152	17.867	5.831
	12.163	3.466	4.294	4.328	13.972	9.667	6.844	4.253
	16.584	1.06	6.574	6.309	10.773	13.398	9.704	4.568
	10.066	12.005	6.786	2.105	5.803	19.978	16.438	7.249
	9.213	8.528	6.01	13.927	9.06	3.341	8.441	2.444
	5.433	16.768	4.5	5.757	5.104	11.828	8.616	6.416
	22.535	23.534	7.033	6.17	13.314	6.093	15.573	4.036
	8.297	3.855	13.54	6.982	7.04	5.121	10.933	29.364
	9.107	10.116	3.479	3.923	13.38	10.846	4.989	11.933
	18.557	6.305	5.802	2.422	4.99	8.506	13.071	12.632
	20.917	10.427	11.444	6.243	9.861	13.211	6.391	4.725
	9.472	8.029	2.583	7.588	9.427	18.42	8.535	6.216
	14.638	19.972	8.621	4.029	4.633	9.781	11.31	11.678
	14.563	12.566	10.777	4.968	5.059	14.368	14.161	8.301
	14.28	7.241	13.242	1.826	15.285	8.506	12.996	10.385
	11.672	17.123	2.425	4.234	10.302	8.775	10.446	12.552
	16.83	6.304	5.228	1.499	11.952	3.723	9.602	7.866
	20.701	15.756	4.489	3.357	17.306	8.296	7.642	4.337
	7.485	10.822	4.028	5.914	10.74	6.676	7.124	12.116
	9.11	5.817	4.144	5.174	12.65	13.023	6.77	11.596
	7.011	3.251	2.438	13.487	5.066	8.684	5.927	6.224
	7.549	23.831	6.418	4.668	13.25	4.514	22.561	9.513
	14.369	13.125	8.283	13.855	7.13	7.186	14.861	5.386
	10.137	20.69	7.169	5.237	9.133	22.07	15.758	3.73
	8.608	22.406	8.456	7.154	7.98	9.781	12.104	6.395
	4.489	14.207	5.853	10.502	11.472	8.964	16.016	13.801
	9.844	1.243	6.926	7.762	7.988	6.225	11.646	10.065
	10.105	9.457	4.8	13.19	10.074	14.264	16.475	12.847
	19.57	9.116	3.128	5.059	8.014	8.599	21.224	8.197
	16.411	10.001	10.865	1.709	4.152	5.055	1.857	8.645
	7.662	22.518	1.672	10.464	19.958	12.392	18.104	6.703
	12.429	17.4	3.357	1.724	7.249	13.919	8.736	13.663
	6.285	13.392	8.648	6.297	14.219	9.885	7.818	5.686
	11.781	2.683	8.457	5.934	11.866	13.981	11.374	3.529
	6.444	14.363	4.556	2.181	10.91	6.719	14.931	3.496
	20.181	23.847	4.061	5.137	6.017	15.148	9.144	15.808
	16.272	22.186	4.51	6.76	8.404	8.062	17.46	7.793
	15.702	6.106	12.531	14.306	15.917	8.33	17.051	34.105
	15.239	15.734	14.672	4.969	15.637	13.727	11.375	4.405
	18.906	12.985	4.666	5.748	5.917	6.786	8.88	4.714
	17.847	15.293	10.766	3.828	6.671	12.201	13.863	6.421
	16.699	7.773	4.392	2.61	8.784	5.861	13.508	6.329
	9.71	11.848	5.128	5.413	9.708	4.964	4.007	5.699
	11.345	8.622	4.98	20.532	6.454	3.179	10.168	3.106
	16.6	10.152	7.216	5.633	7.762	15.835	21.62	11.302
	12.06	18.408	8.895	7.723	10.414	3.591	11.646	6.532
	5.84	6.916	4.477	8.501	8.869	10.636	17.452	5.508
	9.432	27.915	4.676	11.737	10.068	11.64	10.816	6.56
	9.109	4.79	7.952	3.561	7.403	6.348	14.526	5.464
	6.914	15.279	5.255	5.306	10.417	8.303	21.898	14.02
	6.683	11.311	5.901	2.666	11.904	7.339	10.231	8.597
	6.04	13.022	6.027	8.982	19.268	15.869	8.728	5.785
	7.48	16.493	5.727	1.658	8.054	9.129	27.381	5.619
	7.431	10.983	6.376	8.454	16.081	5.867	5.115	10.875
	19.67	19.495	1.954	1.957	6.9	9.68	8.749	16.855
	10.423	18.189	6.971	3.086	12.982	10.322	10.011	8.233
	17.792	4.239	2.282	6.441	12.364	16.038	10.79	3.417
	4.771	7.678	17.119	9.212	12.375	4.381	3.859	2.258
	11.135	19.095	5.19	7.317	4.015	14.836	12.049	3.781
	5.518	10.734	18.69	28.439	4.308	7.608	14.072	10.497
	14.628	12.378	6.944	7.302	4.81	9.013	13.999	14.474
	5.749	18.331	8.603	5.138	6.502	6.588	26.216	13.026
	13.036	9.97	9.426	5.213	11.914	10.49	9.972	15.933
	26.331	11.125	4.267	9.313	9.221	11.286	6.605	12.601
	8.552	20.313	11.531	4.338	5.344	7.015	12.445	7.16
	15.042	6.431	14.904	4.424	14.04	2.683	4.959	5.254
	21.107	5.452	7.444	20.736	18.42	23.626	5.358	23.529
	18.046	2.795	8.071	3.458	14.824	6.334	8.851	8.57
	8.406	4.714	4.344	14.195	13.902	12.915	11.733	2.899
	10.219	20.465	5.827	5.217	7.234	14.336	20.4	8.401
	14.649	3.668	4.11	7.271	6.069	6.216	17.145	12.198
	8.091	14.342	13.099	3.061	4.825	13.063	2.88	16.121
	5.565	8.367	4.399	6.444	9.111	16.466	7.643	4.504
	16.616	15.612	4.58	7.232	15.006	7.404	22.858	3.92
	30.204	13.93	5.889	10.194	3.653	9.923	16.104	8.521
	5.042	5.146	8.481	14.902	15.268	7.404	5.981	4.725
	18.77	7.549	5.275	11.706	7.756	15.566	7.559	2.876
	13.436	25.457	5.934	8.226	4.534	13.5	7.387	6.348
	24.44	11.497	5.902	14.952	5.902	12.358	15.668	7.31
	18.18	14.013	3.158	3.069	3.97	10.097	4.963	8.933
	3.518	16.109	8.2	2.732	11.817	17.286	7.131	3.985
	16.807	15.101	4.937	8.811	9.565	8.049	4.763	5.727
	13.732	5.643	4.871	7.183	13.098	11.163	4.043	4.303
	7.599	1.984	7.904	2.768	13.454	12.845	3.653	9.443
	13.095	22.038	3.271	7.985	6.694	16.335	5.981	12.567
	6.073	2.583	10.15	3.432	11.079	13.279	7.469	8.135
	7.064	26.57	3.599	2.912	11.58	6.972	6.918	11.514
	16.913	14.506	4.377	5.661	12.897	10.515	20.984	9.14
	9.242	4.149	11.444	11.594	19.883	12.95	10.641	20.357
	20.141	14.82	5.208	6.226	6.511	13.112	17.036	4.959
	6.143	22.824	7.229	16.348	14.135	13.377	6.43	11.901
	6.952	4.803	5.817	4.271	3.91	1.896	17.015	5.536
	10.547	15.622	7.307	3.963	5.243	4.814	3.593	8.508
	15.482	1.739	9.109	4.844	3.458	4.541	5.635	6.924
	11.935	10.783	3.965	8.478	12.287	14.614	12.395	8.127
	19.201	14.543	1.603	4.793	4.426	10.696	10.533	5.776
	13.277	8.942	5.319	7.097	13.96	8.478	6.233	5.765
	19.151	14.071	12.15	14.416	8.082	10.011	10.958	4.538
	8.128	14.07	5.906	7.057	7.787	6.633	5.895	9.11
	12.057	29.932	1.951	1.871	25.129	12.178	19.075	5.062
	16.809	16.927	10.059	9.688	8.388	14.376	14.556	4.253
	15.703	19.045	7.976	4.337	7.193	7.435	17.885	3.865
	11.66	7.686	6.952	5.869	12.479	14.475	6.92	4.197
	28.884	1.041	6.211	7.201	15.737	17.424	14.375	6.921
	11.676	7.881	8.367	11.539	15.044	11.385	6.066	5.464
	10.847	11.979	9.152	4.995	5.063	10.24	9.557	4.464
	8.938	22.113	10.492	10.92	14.031	8.748	13.458	18.363
	12.434	19.678	4.863	4.769	17.308	10.074	5.388	14.695
	9.901	19.586	4.465	11.328	17.446	14.423	4.632	7.049
	3.915	10.784	16.788	9.826	12.88	5.461	2.673	5.795
	4.752	5.942	5.406	14.894	6.88	17.649	7.548	12.866
	28.722	14.445	8.401	8.015	16.619	12.454	3.271	5.85
	13.486	13.49	7.647	6.643	20.171	13.43	4.794	7.283
	17.475	5.476	6.973	3.103	6.26	6.066	12.341	8.651
	14.731	8.459	4.519	1.989	5.057	14.518	15.22	2.11
	6.85	17.056	7.304	7.058	13.69	7.974	12.598	1.936
	18.186	7.012	4.016	4.774	7.546	13.03	7.411	7.097
	17.859	2.989	5.008	8.519	9.41	11.552	3.841	10.854
	13.83	6.877	5.617	2.732	5.987	11.274	16.28	3.475
	23.878	7.362	5.027	4.918	13.965	9.099	14.941	13.695
	7.429	16.853	13.358	10.821	6.281	14.265	18.526	10.861
	10.385	7.239	8.526	13.206	13.54	12.124	11.369	10.116
	16.553	3.472	8.747	3.043	12.522	12.929	12.125	8.969
	5.311	15.235	2.476	6.096	4.074	18.542	13.052	4.781
	18.416	8.699	2.742	5.274	8.872	3.133	13.207	5.307
	10.58	8.658	20.057	11.081	5.671	10.142	16.144	8.75
	10.467	8.109	5.91	6.95	9.063	8.055	13.661	12.039
	7.13	4.601	18.71	5.039	6.866	11.495	10.204	4.239
	20.595	14.274	6.292	3.269	11.12	10.764	21.412	15.2
	15.321	7.816	7.047	16.793	7.443	17.818	4.018	4.422
	4.883	16.449	5.966	2.621	22.123	11.001	11.974	15.409
	16.874	1.896	10.586	6.05	10.786	7.84	9.983	3.444
	19.147	9.031	4.064	3.268	4.399	12.474	6.342	13.638
	13.212	19.082	11.886	7.165	7.964	11.74	8.366	4.576
	13.201	15.489	8.348	3.309	7.963	22.993	13.314	5.871
	6.26	13.394	17.337	3.433	5.14	9.44	9.818	5.348
	8.703	8.761	1.853	5.746	20.605	17.831	18.519	6.373
	20.331	11.155	6.491	5.71	11.955	13.176	4.679	3.171
	10.981	15.437	18.076	5.678	11.836	12.068	3.179	6.322
	13.202	17.036	3.348	2.436	4.484	1.967	24.264	6.057
	5.495	4.238	3.112	5.104	6.441	14.879	10.008	6.297
	17.871	14.479	6.682	4.12	8.509	3.864	12.98	4.463
	16.156	17.456	5.632	2.713	5.164	9.002	9.85	4.694
	8.648	9.604	5.679	7.743	10.143	6.962	14.725	15.118
	27.374	18.744	7.97	5.82	4.796	9.147	11.509	2.169
	22.467	14.35	3.985	4.772	16.168	5.287	20.738	5.404
	11.265	13.866	1.422	10.735	3.156	9.255	7.565	10.109
	13.692	5.069	5.209	9.014	5.208	20.99	14.271	18.256
	7.228	5.396	3.899	2.806	9.099	12.252	22.634	9.775
	22.069	10.003	8.047	4.871	17.869	9.786	7.556	17.997
	15.084	20.278	6.021	9.407	11.903	12.95	12.825	6.148
	9.667	9.147	6.123	10.308	9.836	3.317	9.033	13.436
	14.389	15.609	7.793	1.913	11.568	7.559	4.525	10.458
	8.679	13.006	8.071	11.077	24.025	16.853	19.236	9.399
	6.845	4.571	6.635	3.317	11.464	16.94	15.202	9.521
	5.723	6.838	5.761	15.172	3.702	19.809	9.181	22.167
	33.796	12.718	4.611	5.169	5.654	9.656	27.131	10.957
	18.127	14.855	3.139	18.356	14.17	11.637	11.293	5.464
	13.241	4.11	10.779	5.547	5.081	13.274	5.162	2.93
	5.292	19.812	5.012	3.79	3.83	12.01	15.922	13.002
	16.464	19.094	1.634	10.536	10.631	8.827	4.655	6.658
	20.506	13.677	10.303	6.277	7.503	7.213	4.916	5.234
	21.901	4.437	6.451	6.924	4.894	9.753	18.475	5.527
	7.157	15.169	5.569	3.518	16.17	8.546	15.454	5.235
	20.711	21.072	13.417	18.436	10.952	18.485	12.941	5.337
	18.314	14.739	14.177	14.644	12.756	10.764	11.522	7.395
	16.17	14.199	11.444	3.678	10.764	22.799	6.161	3.237
	4.811	15.205	4.464	3.928	9.691	13.237	13.712	6.92
	12.267	19.914	10.487	10.737	8.368	14.844	7.814	8.673
	3.831	3.44	11.001	4.329	4.178	18.956	26.421	11.919
	11.441	22.829	7.987	3.351	10.504	13.511	9.628	4.226
	15.098	5.959	10.084	10.177	11.596	2.818	8.26	5.121
	10.838	11.473	8.371	4.338	7.944	7.796	2.637	17.337
	11.706	7.269	7.146	4.68	12.304	12.772	10.667	9.265
	5.534	8.04	13.854	5.938	12.649	7.86	14.093	7.668
	3.22	13.948	5.121	8.897	4.944	9.039	7.347	6.776
	12.593	22.197	6.73	6.419	13.645	19.564	12.414	3.878
	13.306	22.476	8.51	8.507	7.003	13.938	3.067	7.682
	19.103	16.233	20.066	7.278	11.454	13.345	10.65	10.446
	17.243	5.186	2.806	1.858	10.744	9.504	11.798	9.586
	7.231	12.31	9.22	4.576	14.345	6.184	10.674	1.724
	17.408	14.453	2.783	8.887	12.419	9.792	10.101	7.015
	16.137	18.948	3.928	6.802	13.393	2.621	16.922	8.085
	10.076	11.159	4.534	5.547	8.754	6.932	8.241	6.131
	17.667	10.496	3.024	4.807	18.318	13.8	2.729	8.497
	11.343	13.683	5.83	9.532	16.002	14.031	2.713	5.648
	14.365	14.749	3.239	14.659	15.851	15.697	5.26	11.129
	7.496	6.725	2.417	6.18	13.527	5.803	17.593	1.674

## Sheet: 2f
	Ctrl 4OHT- siCT s1-	Ctrl 4OHT+ siCT s1-	Ctrl 4OHT+ siCT s1+	ATR1 4OHT- siCT s1-	ATR1 4OHT+ siCT s1-	ATR1 4OHT+ siCT s1+	ATR1 4OHT+ si#2 s1-	ATR1 4OHT+ si#2 s1+
	24.008	11.178	10.204	13.79	16.434	20.415	16.612	20.127
	12.665	12.255	4.74	26.819	8.912	26.892	8.656	19.219
	26.095	5.918	14.314	3.745	11.508	6.141	4.32	5.092
	10.369	6.732	8.83	20.785	22.031	10.914	16.061	14.999
	16.586	15.063	9.213	11.062	5.153	7.124	15.121	9.108
	9.925	18.265	5.729	20.215	14.3	6.926	8.574	8.593
	18.938	7.252	10.216	6.932	9.548	9.648	18.632	16.436
	20.8	14.907	2.472	24.485	11.445	12.481	18.434	6.831
	12.222	9.261	9.265	10.182	12.214	10.97	3.055	8.857
	22.744	11.836	7.361	17.153	11.146	8.335	4.608	15.302
	18.101	6.261	3.982	17.913	15.37	7.897	7.795	8.063
	10.82	5.313	8.002	12.726	4.568	9.812	21.177	10.019
	13.513	7.253	14.572	27.17	17.003	2.058	14.886	7.794
	23.656	7.42	7.152	11.362	12.273	23.444	14.184	5.368
	24.474	9.578	15.738	18.548	21.229	3.091	20.096	6.985
	27.348	2.656	13.968	14.645	20.109	10.215	12.444	10.863
	16.739	10.442	16.696	24.548	20.792	15.512	9.727	10.535
	19.077	5.614	8.295	9.458	23.144	15.894	10.94	6.496
	12.485	6.454	8.102	19.253	6.621	13.47	18.672	14.803
	17.467	10.474	6.545	4.112	6.676	7.596	14.95	2.243
	15.026	27.141	2.78	21.998	10.691	17.205	15.466	9.886
	10.675	10.55	14.077	2.725	14.622	7.287	10.818	18.388
	14.6	8.1	5.025	21.124	12.628	6.603	14.712	10.192
	11.758	13.821	9.177	28.624	16.647	7.133	3.871	14.523
	23.353	12.938	4.676	26.153	11.444	10.582	8.334	7.799
	22.271	9.65	9.438	13.414	10.016	9.463	5.04	16.114
	15.554	11.81	13.55	19.332	27.224	4.465	6.26	7.343
	20.837	7.465	7.309	8.636	5	12.129	13.811	22.257
	19.471	18.108	3.798	8.034	14.561	2.373	19.444	12.306
	18.66	12.901	6.44	30.076	24.72	5.913	15.113	15.718
	16.482	17.477	5.412	16.576	12.197	15.872	22.811	9.175
	24.128	6.391	10.376	5.717	13.177	9.589	8.504	14.715
	31.331	9.901	12.456	22.401	9.54	20.951	6.337	3.055
	6.856	15.406	4.131	18.155	21.312	15.515	28.097	12.325
	11.368	7.094	5.45	7.616	15.969	2.963	17.403	6.622
	18.448	12.717	7.864	7.72	20.518	5.922	12.125	11.756
	19.549	21.664	17.034	13.657	10.657	6.721	6.283	6.835
	6.748	9.081	15.811	16.827	14.272	6.14	10.8	12.251
	23.021	18.157	14.929	17.815	12.369	6.274	7.018	19.73
	15.749	6.526	17.99	18.644	14.003	19.509	15.32	3.898
	15.849	11.094	9.172	18.982	10.577	4.246	5.04	21.949
	21.402	12.938	5.492	10.953	8.381	9.979	8.641	6.156
	19.108	7.428	12.23	16.631	29.16	16.63	17.863	3.977
	20.34	7.333	10.446	14.1	9.329	8.364	10.274	12.402
	10.962	11.129	13.715	19.433	9.136	8.693	6.131	10.762
	7.035	3.757	5.398	7.429	26.303	15.535	10.053	22.702
	17.476	6.849	17.91	14.378	12.481	13.706	13.557	8.845
	24.298	9.644	7.891	20.172	18.007	10.837	16.856	11.672
	16.344	4.47	16.144	23.836	15.458	8.035	11.394	9.21
	13.49	9.996	13.708	22.866	8.232	10.96	8.883	11.316
	7.35	12.717	14.782	10.825	7.497	12.628	9.564	8.422
	13.069	12.424	13.314	12.261	20.013	7.186	15.723	14.203
	15.148	15.891	4.767	23.685	22.624	14.887	9.171	11.755
	8.851	6.573	14.702	19.716	11.758	7.05	9.928	7.782
	10.486	10.5	11.417	21.482	16.936	5.402	16.753	13.774
	9.063	3.631	5.672	2.044	11.627	18.974	3.236	1.421
	16.385	7.826	17.505	15.408	13.471	16.675	7.569	10.114
	17.32	4.873	6.108	8.541	19.649	11.438	7.287	5.638
	12.565	11.91	6.999	16.71	11.194	7.976	14.661	6.639
	5.614	8.411	3.178	19.069	8.648	3.365	16.398	16.553
	24.562	9.769	2.482	9.829	14.046	3.379	12.077	22.239
	10.36	7.393	4.494	14.802	11.827	19.717	5.693	5.761
	15.088	13.777	5.964	28.249	8.035	16.966	5.584	11.622
	17.302	16.342	9.059	6.709	9.162	16.622	3.097	7.789
	16.692	11.429	6.067	13.722	18.401	14.744	11.681	15.666
	12.876	11.654	18.345	18.438	14.134	5.979	7.164	7.49
	18.653	28.688	19.687	10.984	21.07	9.048	17.994	20.323
	23.876	17.981	6.638	14.759	15.589	21.434	8.898	9.347
	20.926	7.522	9.618	17.363	10.021	13.07	15.339	17.821
	13.459	10.905	7.657	14.716	7.586	18.455	2.96	12.256
	14.672	7.849	11.317	12.617	17.82	9.899	5.568	7.742
	11.22	20.938	6.244	2.371	6.879	10.52	6.605	17.573
	13.477	7.575	11.048	19.535	10.455	6.302	7.497	21.072
	7.42	12.93	5.103	7.53	24.73	19.2	10.897	17.432
	4.893	14.946	8.102	17.919	10.684	25.85	17.138	13.012
	28.534	7.319	5.76	13.659	15.11	15.556	11.561	7.705
	13.874	6.309	6.301	14.624	13.666	13.548	9.919	5.946
	15.548	12.241	19.534	20.266	2.765	16.389	8.795	12.947
	22.089	4.365	13.604	26.35	15.498	3.665	6.835	16.097
	18.733	7.089	4.809	12.567	19.31	10.509	17.586	3.385
	10.195	13.157	8.14	18.629	19.969	10.215	9.074	7.889
	9.291	2.647	9.959	11.441	8.5	21.988	9.202	11.394
	21.077	15.836	9.758	20.124	17.913	6.721	12.282	4.694
	25.747	8.074	10.974	26.601	12.926	15.007	16.225	9.247
	5.452	9.947	5.203	19.297	19.12	8.245	27.259	16.128
	14.362	21.38	2.816	24.705	12.292	12.681	8.906	10.52
	15.04	13.833	6.815	14.079	15.686	23.787	13.284	20.912
	8.705	8.945	7.323	10.908	12.941	7.31	5.117	11.753
	13.094	6.111	9.568	15.019	23.098	5.613	6.152	4.186
	27.619	22.326	6.702	5.487	17.487	9.556	14.541	9.361
	12.128	19.253	10.953	19.002	25.079	2.737	23.579	15.999
	28.553	8.024	17.209	4.266	9.815	11.548	2.96	17.455
	20.718	25.517	6.849	17.845	14.602	10.623	14.401	19.018
	11.566	9.216	16.961	14.26	20.067	17.901	10.789	13.049
	5.356	18.304	6.835	17.258	17.264	12.099	14.836	4.421
	6.698	4.185	17.174	25.319	9.469	14.637	18.839	9.159
	15.06	13.617	4.542	17.689	15.065	10.653	10.433	16.833
	22.074	6.617	17.553	25.223	3.254	4.511	6.428	13.662
	11.268	18.998	2.78	12.562	8.329	3.741	10.942	12.826
	17.459	7.756	6.171	13.092	14.837	11.514	9.383	12.885
	21.779	15.541	5.124	18.288	12.727	6.618	15.765	9.501
	11.784	6.597	21.802	6.827	26.518	7.431	9.102	9.745
	18.735	12.048	8.057	14.173	8.588	11.79	6.925	13.611
	7.493	12.047	5.169	8.063	15.288	8.654	10.216	18.826
	25.495	5.541	30.841	13.729	25.678	2.5	12.443	17.815
	17.188	16.004	13.798	9.152	5.539	14.505	2.377	8.397
	5.461	7.209	7.67	15.05	11.136	5.099	12.694	27.189
	11.696	13.171	12.115	18.113	23.399	15.486	10.497	12.549
	24.738	5.905	21.816	14.702	34.194	16.438	4.305	3.983
	14.427	11.211	13.262	15.213	15.009	20.082	13.815	5.338
	25.284	14.541	14.679	19.182	14.172	16.133	5.711	5.154
	16.847	15.725	16.544	24.525	20.568	8.194	10.455	12.957
	16.8	9.396	9.295	32.195	21.679	11.801	3.707	9.291
	17.857	17.582	5.618	19.717	20.816	4.327	7.518	5.33
	12.724	18.886	4.877	22.584	13.638	12.594	13.883	19.23
	9.947	23.988	17.672	24.775	7.234	19.164	16.118	4.605
	7.351	16.741	8.836	17.098	27.858	9.923	19.904	9.041
	10.336	5.834	3.603	25.955	24.101	12.671	8.276	8.302
	15.289	8.546	4.944	2.734	18.06	13.759	19.814	14.029
	19.877	7.365	12.517	22.188	5.53	10.788	19.561	13.897
	23.412	4.771	7.952	3.547	25.627	8.455	4.32	6.195
	4.222	6.721	8.639	8.64	13.791	4.465	17.834	19.874
	17.68	17.352	9.757	15.583	11.054	17.724	8.927	8.428
	10.513	18.455	14.94	16.448	11.268	18.836	24.771	4.537
	12.697	3.185	10.122	21.728	5.492	7.782	10.999	7.983
	10.749	5.12	15.86	8.528	23.44	4.034	8.428	11.828
	12.222	6.402	13.222	20.519	6.833	4.496	34.877	8.289
	16.017	15.267	11.576	19.203	7.941	15.171	9.807	18.08
	9.955	8.4	9.422	22.596	9.927	11.364	10.75	6.081
	6.812	3.249	12.054	19.618	9.613	4.116	14.968	3.564
	21.632	5.714	16.597	16.73	13.49	33.854	11.816	23.86
	12.031	3.858	14.13	17.964	31.468	4.729	15.845	5.854
	14.145	9.18	20.954	18.999	9.589	26.648	4.38	3.423
	28.274	3.851	9.867	22.143	16.364	13.379	19.883	23.417
	13.398	16.436	18.533	15.946	18.55	15.829	17.149	6.444
	12.814	22.926	12.143	20.688	10.342	6.923	20.108	2.817
	19.43	15.74	11.732	12.928	12.169	21.147	29.805	7.469
	17.116	16.91	6.092	19.611	18.931	12.583	6.38	14.695
	10.99	20.299	5.342	11.677	24.287	6.465	22.976	24.946
	12.808	8.261	6.051	19.864	5.247	11.501	4.014	12.471
	11.951	10.798	9.312	17.722	6.871	23.272	20.03	15.673
	4.015	8.76	16.72	20.872	28.705	10.484	8.502	11.587
	14.775	17.25	8.613	13.899	7.27	9.091	8.715	12.23
	13.73	10.576	18.915	15.915	15.655	10.087	6.831	11.967
	9.253	10.486	20.781	23.191	13.729	20.415	10.797	11.202
	7.126	7.72	20.34	20.502	12.748	11.955	4.926	15.607
	15.805	7.035	11.91	17.954	16.495	11.871	13.207	12.524
	10.907	18.293	8.263	31.713	9.591	5.082	7.904	4.755
	11.343	19.582	5.246	31.127	15.815	19.481	7.389	11.433
	20.227	6.869	5.412	20.071	18.473	16.017	2.732	6.265
	27.055	14.121	15.77	9.494	8.826	11.51	8.848	12.281
	9.035	8.425	13.532	15.883	8.486	7.476	6.012	11.476
	15.324	7.223	8.601	4.492	9.426	6.906	7.015	11.404
	16.342	5.318	11.317	14.673	13.527	16.517	11.406	23.237
	7.126	8.422	5.05	11.211	14.836	15.018	13.332	8.918
	4.459	5.692	12.525	17.029	14.642	21.11	7.514	23.027
	5.522	11.91	22.536	18.652	21.521	6.623	14.1	7.213
	17.453	18.771	11.793	15.269	18.749	15.211	14.836	21.064
	15.661	7.266	13.151	18.856	19.322	19.846	15.946	10.107
	20.628	8.672	4.633	13.416	8.197	7.415	2.505	11.523
	18.122	17.297	15.762	16.574	20.721	7.034	14.89	11.25
	8.863	11.77	10.035	17.684	17.624	7.632	3.942	11.66
	21.427	7.699	10.028	11.019	28.635	14.999	4.664	5.837
	7.325	9.036	19.556	16.004	4.778	16.152	3.781	6.788
	4.657	9.519	13.726	19.31	13.871	20.229	5.16	6.605
	9.415	16.849	6.825	18.904	13.894	14.618	15.517	14.54
	6.645	7.068	17.226	20.481	18.473	18.419	9.35	14.649
	6.812	17.059	9.089	14.236	12.519	10.141	6.764	11.032
	10.727	11.63	19.011	15.919	9.57	7.524	20.855	26.562
	20.428	12.433	12.236	12.407	12.3	8.097	19.526	11.316
	25.233	6.056	7.634	15.152	8.165	5.132	12.617	12.103
	8.813	10.669	10.724	12.942	10.464	12.116	6.666	4.254
	11.626	4.977	10.204	9.048	12.432	7.399	8.45	9.289
	26.523	7.972	19.537	9.96	10.477	4.487	5.137	9.068
	6.827	8.863	8.244	16.396	10.691	12.891	11.749	17.761
	14.429	8.4	11.284	5.148	12.929	14.956	6.552	9.082
	15.376	9.545	5.996	22.051	15.697	8.415	6.846	6.38
	8.642	8.558	7.106	19.937	8.322	19.835	22.086	12.899
	23.451	13.827	18.513	22.065	18.411	10.041	16.428	9.855
	13.367	15.487	4.125	18.751	11.446	3.748	16.81	11.333
	22.877	8.473	5.799	12.111	5.005	9.102	14.062	9.179
	9.258	10.931	4.158	6.6	7.001	15.468	16.66	6.619
	10.45	10.445	1.507	18.391	12.31	14.933	11.4	4.769
	25.558	7.319	3.82	3.275	16.704	9.116	10.077	12.215
	12.315	5.313	10.251	13.874	30.664	3.278	12.825	19.435
	12.779	6.2	14.785	10.484	7.137	11.42	16.232	11.622
	11.774	16.31	12.625	23.841	24.778	8.543	5.559	9.852
	19.391	6.199	11.43	12.364	28.951	5.301	5.257	21.15
	16.161	22.136	7.67	6.344	14.783	8.274	11.78	11.167
	11.429	8.872	12.901	16.93	8.663	10.762	12.29	8.653
	19.388	4.505	8.093	14.692	10.611	10.551	24.884	7.749
	12.918	7.928	9.481	5.468	12.5	11.06	14.66	21.547
	8.978	6.609	9.447	6.015	18.448	12.212	7.074	6.444
	8.839	8.183	10.427	12.946	20.806	11.959	8.44	21.934
	16.655	7.826	16.781	24.501	12.169	11.028	12.162	7.262
	5.678	20.321	4.045	28.848	10.742	23.745	16.705	10.901
	8.338	14.425	16.595	20.759	14.853	7.514	3.01	12.346
	3.865	8.757	6.149	16.68	8.515	13.416	5.301	3.707
	15.001	11.773	8.888	9.991	12.677	4.729	3.26	10.77
	28.985	11.875	11.868	9.488	17	12.533	13.755	4.398

## Sheet: 2g
	Ctrl 4OHT- siCT	Ctrl 4OHT+ siCT	RSTC#2 siCT	RSTC#2 siPP#2	RSTC#5 siCT	RSTC#5 siPP#2	RSTC#7 siCT	RSTC#7 siPP#2
	0.414364	0.299773	0.551182	1.48891	0.965273	0.697045	0.503091	0.522773
	0.229727	0.175636	0.759318	0.538091	0.310591	0.355	1.07632	0.690955
	0.485955	0.206591	0.485636	0.196273	1.08564	0.744455	0.976636	0.544727
	0.401182	0.363909	0.498773	0.125682	0.415227	0.658318	1.39664	0.703545
	0.908545	0.289455	0.506636	0.380955	0.656182	0.088273	0.944727	0.646727
	0.324864	0.103318	0.796045	0.506773	0.518273	0.696682	0.365182	0.339545
	0.429682	0.232727	0.294	0.101727	0.313727	0.844727	1.01264	1.07782
	0.720273	0.351227	0.466818	0.415591	0.723227	0.231409	0.876045	0.828364
	0.558727	0.374182	0.374455	0.712909	1.02405	0.125682	0.653545	0.276
	0.887	0.259091	0.723545	0.176818	0.590227	0.583591	0.769091	0.416818
	0.336318	0.3835	0.684636	0.289	0.885045	0.372455	0.542136	0.642045
	0.965227	0.227273	0.465773	0.630182	0.637455	1.14346	0.952227	0.741
	0.793409	0.812364	0.292364	0.265045	0.175636	0.392682	0.134409	0.878091
	0.362727	0.413727	0.598909	0.902545	0.726091	0.476227	0.848864	0.302455
	0.744727	0.162773	0.2915	0.643864	0.322909	0.200591	0.814591	0.474182
	0.607682	0.270364	0.260727	0.737727	0.392682	0.386727	0.652182	0.411682
	0.829636	0.723455	0.537409	0.303955	0.881364	0.260727	0.579182	0.582364
	0.689136	0.233682	0.578955	0.501091	0.744727	0.390545	0.533727	0.422045
	0.289455	0.323045	0.579818	0.271773	1.01395	0.409318	0.618773	0.884864
	0.462591	0.422318	0.268818	0.384455	0.326682	0.523591	1.23954	0.457182
	0.450591	0.154955	0.498045	0.628	0.714	1.14491	1.41654	0.268864
	0.465909	0.268591	0.592273	0.620591	0.645545	0.381682	0.984	0.414909
	0.578864	0.260727	0.642455	0.228727	0.351864	0.261682	1.32391	0.758318
	0.687409	0.260136	0.403045	0.2175	0.520364	0.837045	0.622545	0.530091
	0.495136	0.353682	0.982727	0.087636	0.328227	0.113636	0.597591	0.520364
	0.892545	0.309909	0.527227	0.589409	0.742091	0.742227	0.706591	0.134409
	0.951136	0.268591	0.519545	0.330773	0.247955	0.984864	0.821909	0.929545
	0.710045	0.394727	0.627318	0.320909	0.698182	0.223	0.805273	0.458955
	0.171955	0.681909	0.625182	0.351227	0.440273	0.603773	0.450818	0.300591
	0.596273	0.299591	0.702773	0.134682	0.894545	0.180409	0.811091	0.479091
	0.633409	0.378	0.403409	0.549091	0.630136	0.472545	0.707045	0.258955
	0.379864	0.062818	0.829409	0.405636	0.983182	0.349545	0.860636	0.358955
	0.723591	0.123955	1.11073	0.196545	0.506636	0.345	0.849	0.375955
	0.467727	0.150409	0.653773	0.836818	1.06586	0.226818	0.993773	0.471091
	0.705545	0.289455	0.561364	0.613773	1.17691	0.178318	0.688318	0.796273
	0.682727	0.320727	0.415	0.201409	0.2385	0.304	1.27568	1.12914
	0.36	0.434227	0.589545	0.453455	0.970636	0.168182	0.824273	0.536318
	0.484182	0.523591	1.07709	0.165591	0.778455	0.381273	0.669227	0.361909
	0.442955	0.145	0.722045	0.952955	1.11182	0.713591	0.694091	0.404455
	0.816909	0.266773	0.556545	0.416455	0.249864	0.661227	0.871773	0.946909
	0.652455	0.1155	0.852455	0.323591	0.384455	0.851364	0.895273	1.06459
	0.708682	0.261364	0.432545	0.4215	0.9645	0.426636	0.502227	0.233273
	0.690455	0.352	0.891227	0.488591	1.11741	0.243136	0.894	0.603773
	0.611682	0.123955	0.614773	0.173182	0.683545	0.145	1.11204	0.213182
	0.583273	0.134318	0.655591	0.229364	0.816136	0.382364	0.836909	0.585091
	0.8215	0.208909	0.247955	0.616636	0.911909	0.263727	0.800818	0.121045
	0.596318	0.516955	0.8475	0.785727	0.639091	0.290909	0.890864	0.419455
	0.589227	0.165273	0.746682	0.292455	0.347182	0.250318	1.28486	0.554227
	0.721818	0.363909	0.231	0.283091	0.7025	0.681364	0.730136	1.2045
	0.422045	0.147909	0.885773	0.503682	0.426455	0.370136	0.850591	0.874591
	0.480955	0.225636	0.794636	0.157364	0.758136	0.493818	0.746591	0.073136
	0.320409	0.203136	1.07564	0.331227	0.557955	0.366136	0.570682	0.943227
	0.893636	0.192864	0.645455	0.237818	0.425955	0.4205	1.45823	1.10836
	0.597136	0.320227	0.677682	0.778864	0.424045	0.528682	0.617045	0.673318
	0.266591	0.469	0.436955	0.388182	0.507455	0.683909	0.699	0.411636
	0.627273	0.680409	0.543	0.507864	0.589273	0.517955	0.554227	0.351227
	0.433818	0.252636	0.764227	0.125682	0.930682	1.01496	0.2775	0.509227
	0.7335	0.492	0.285	0.919636	0.517955	0.344182	0.970364	0.464
	0.994273	0.249864	0.083273	1.09523	1.04464	1.08845	0.296091	0.549
	0.170364	0.406182	0.58	0.366909	0.640818	0.430682	1.20027	0.727591
	0.5435	0.208909	0.662773	0.326909	0.836818	0.987182	0.983773	0.833682
	0.880045	0.194909	0.896682	0.423545	0.755909	0.989455	0.433455	0.201455
	0.496955	0.154955	0.677591	0.643409	0.881455	0.419273	0.289727	0.539773
	0.724	0.275636	0.8135	0.568545	0.570818	0.055636	0.554636	0.965136
	0.521909	0.249864	0.665409	0.393773	0.834818	0.105364	0.684091	0.453727
	0.373182	0.218909	0.341636	0.5795	0.393591	0.210682	0.982818	0.433773
	1.08986	0.051636	0.572955	0.354318	0.6825	0.394727	0.714682	0.559636
	0.423545	0.238909	0.496	0.496318	0.522045	0.426	0.800136	0.219818
	0.508727	0.144636	0.412455	0.445273	0.974045	0.741636	0.569045	0.314
	0.907455	0.178318	0.554136	0.374182	1.05864	0.341045	0.549591	0.858409
	0.833091	0.304	0.625273	0.141091	0.499273	0.511909	1.14714	0.6835
	0.560227	0.362909	0.478545	0.604773	0.7955	0.518727	0.910182	0.847318
	0.656636	0.332045	0.534227	0.380955	0.564455	0.447773	0.792818	0.584955
	0.227273	0.311455	0.878636	0.114091	0.410682	0.717227	0.704818	0.424455
	0.531591	0.320909	0.311455	0.2275	0.697091	0.916091	0.595182	0.724545
	1.03759	0.258455	1.09627	0.425545	0.343091	0.493727	0.512273	0.615682
	0.664045	0.371727	0.898955	0.196136	0.693	0.576545	0.674364	0.165455
	0.983364	0.321727	0.469364	0.395136	0.403045	0.420545	0.861636	0.334636
	0.433864	0.402909	0.4585	0.896909	0.872818	0.424909	0.8265	0.672045
	0.248773	0.455	0.535	0.630955	0.466591	0.377045	0.470955	0.896591
	0.605318	0.708818	0.581273	0.423682	0.330727	0.4165	0.924318	0.375136
	1.05395	0.1905	0.998864	0.490909	1.01514	0.221818	0.836227	0.748091
	0.942591	0.235227	1.02886	0.405	0.869864	0.565864	0.577409	0.290273
	0.4055	0.305182	0.655818	0.471136	1.03918	0.613136	0.654591	0.199773
	0.646091	0.205455	0.346364	0.476227	0.647818	0.423682	0.594773	0.378136
	0.898591	0.138591	0.786773	0.448864	0.786364	0.911955	0.896818	0.562
	0.549091	0.326	0.974591	0.311455	0.416955	0.154955	1.02136	0.581818
	0.664136	0.161682	0.5065	0.163318	0.877364	0.327273	0.430636	0.674091
	0.474636	0.289273	0.561273	0.423136	0.910773	0.579682	0.775	0.615682
	0.575136	0.270364	0.821864	0.735227	0.505818	0.248909	0.768	0.456182
	0.563773	0.206591	0.764727	0.652273	0.691182	0.114091	1.00982	0.918591
	0.551773	0.375455	0.869273	0.817591	1.06782	0.591	0.980364	0.329909
	0.356227	0.240955	0.708409	0.621227	0.478955	1.12045	1.00309	0.484136
	0.62	0.126091	0.275091	0.230182	1.233	0.952727	0.644136	0.690182
	0.816909	0.4155	0.762318	0.548545	0.839682	0.461818	0.490409	0.684409
	0.836591	0.193	0.827045	0.414364	0.734136	0.549727	0.683727	0.708409
	0.362909	0.281955	0.478045	0.233091	0.936682	0.088273	0.705864	0.527273
	0.513909	0.3835	0.536	0.496182	0.288136	0.2275	0.831	1.15568
	0.622318	0.088273	0.568545	0.332045	0.620182	0.206591	0.382727	0.380545
	0.677545	0.185955	0.312409	0.764727	0.516545	0.330591	0.794227	0.9415
	0.7235	0.422182	0.504864	0.385727	0.517091	0.784636	0.402182	0.631545
	0.414364	0.327773	0.6095	0.795636	0.666636	0.228227	0.726273	0.517955
	0.757727	0.290909	0.402909	0.479227	0.168182	0.186682	0.685	0.654818
	0.762	0.811864	0.789318	0.580136	0.6765	0.207636	0.774682	0.828909
	0.8375	0.166591	0.559455	0.202955	0.712864	0.526864	0.387636	0.889955
	0.788182	0.244227	0.51	1.11045	0.854182	0.484227	0.549591	0.589545
	0.554409	0.207636	0.656045	0.455	0.674591	0.289273	0.865136	0.279182
	0.382364	0.381636	0.890091	0.360818	0.470455	0.326182	0.830773	0.506409
	0.704682	0.495955	1.17114	1.32527	0.599182	0.502727	0.590864	0.777455
	0.735818	0.153591	0.356818	0.789455	0.559364	0.206364	0.778	0.571909
	0.330591	0.332045	0.727273	0.227273	0.533182	0.857545	0.562045	0.383136
	0.484091	0.153591	0.606364	0.545364	0.701	0.103318	1.44159	0.650727
	0.320409	0.382364	0.633864	0.501091	0.380136	0.4705	0.575955	0.848545
	0.222545	0.295045	0.621409	0.714636	0.710591	0.264773	0.685909	0.669773
	0.448	0.184818	0.103318	0.120909	0.3475	0.838364	1.18646	0.631091
	0.464864	0.210682	0.589636	0.309909	0.764227	0.7165	0.571545	0.152682
	0.381091	0.465318	0.685091	0.413364	1.21432	0.268591	0.895136	0.369091
	0.754182	0.346455	0.309909	0.601136	1.07077	0.787364	0.958636	1.00386
	0.367045	0.205045	0.662455	0.751318	0.694273	0.227273	1.05809	0.832773
	0.372045	0.4005	0.592636	0.630227	0.785136	0.232136	0.603409	0.307455
	0.251364	0.372045	0.775909	0.464864	0.674636	0.455591	0.504227	0.560727
	0.278909	0.435	1.16054	0.285727	0.423545	0.372045	0.545227	0.720045
	0.828864	0.206864	0.526773	0.395955	0.486864	0.231773	0.656	0.508273
	0.520455	0.372045	0.823227	0.557318	0.596227	0.690045	0.723636	0.243
	0.589818	0.290909	0.517409	0.208909	0.619909	0.165591	0.658273	0.726045
	0.973727	0.098	0.421409	0.200273	0.706864	0.622864	0.6215	1.00323
	0.679636	0.235591	0.979045	0.249864	0.960818	0.768091	0.674318	0.9915
	0.549182	0.799727	0.621182	0.531182	1.33786	0.763409	0.796045	0.913409
	0.299591	0.279682	0.596318	0.454545	0.801091	0.082636	1.05296	0.351591
	0.322273	0.200818	0.565773	0.392545	1.21586	0.185955	1.07277	0.314773
	0.761591	0.176818	0.414364	0.5595	0.698636	0.670864	0.598409	1.07314
	1.28059	0.105364	0.667136	0.287409	0.631136	0.134318	0.447136	0.695
	0.719364	0.212955	0.434	0.363318	0.599636	0.764455	0.917409	0.494227
	0.646955	0.137818	0.562909	0.593409	0.488091	0.527955	1.15968	1.14827
	0.507136	0.2275	0.709091	0.587273	0.444955	0.333955	0.460682	0.959682
	0.758818	0.103818	0.253091	0.785182	0.613409	0.351409	1.03605	0.775818
	0.399773	0.258455	0.774773	0.507136	0.509682	0.464864	0.77	0.153727
	0.082636	0.508091	0.963182	0.553227	1.36659	0.251455	0.639091	0.270636
	0.292182	0.1775	0.642273	0.902545	1.14814	0.196273	0.471273	0.380364
	0.383955	0.305045	0.220864	0.695591	0.153591	0.222545	0.290227	0.268864
	0.369364	0.247955	0.617273	0.231	0.699909	0.180682	0.772091	0.591045
	0.5645	0.655591	1.10927	0.596136	0.450636	0.889909	0.459409	0.6055
	0.788227	0.134682	0.413227	0.228682	0.945455	0.083273	0.400273	0.720545
	0.494182	0.232136	0.113636	0.512409	0.263364	0.726045	1.14936	0.517136
	0.666318	0.288682	0.601682	0.597818	0.674818	0.249864	0.7555	0.757455
	0.750545	0.216955	0.469	0.4345	0.489818	0.236773	0.695091	0.528318
	1.06814	0.713455	0.574545	0.7765	0.378864	0.324227	0.746909	0.236227
	0.891318	0.310091	0.594636	0.745591	0.495864	0.789409	0.930636	0.921227
	0.721682	0.581	0.630818	0.134955	1.01482	0.228227	0.695773	0.606273
	0.165273	0.216955	0.583591	0.778455	0.658273	0.258455	0.661091	0.644227
	0.555864	0.168182	0.359773	0.410182	0.655136	0.465045	0.6715	0.278409
	0.944409	0.287727	0.433636	0.228636	1.0735	0.384318	0.972273	0.165455
	0.372955	0.165455	0.811818	0.523	1.69454	0.215727	0.597273	0.776636
	0.850182	0.166591	0.207636	0.353909	0.206591	0.103318	0.496409	0.725545
	0.714	0.248773	0.842273	0.429682	0.801	0.482136	0.683955	0.270636
	0.901636	0.144636	0.754273	0.431545	0.861955	0.275091	0.560864	0.3585
	0.500409	0.166591	0.480636	0.378818	1.05655	0.221591	0.982636	0.868591
	0.812364	0.062	0.719273	0.165273	0.493409	0.790455	0.319364	0.419
	0.678909	0.333136	0.630318	0.485727	0.413364	0.487227	0.734455	0.467591
	0.876	0.362909	1.20236	0.379955	0.571045	0.749273	0.660364	0.474227
	0.806636	0.320409	0.587045	0.281955	0.465727	0.124409	1.17205	0.673318
	0.300818	0.321727	0.734636	0.165273	0.740364	0.247955	0.911409	2.36341
	0.134318	0.311636	0.645	0.535818	0.274909	0.335273	0.616955	0.803273
	0.530727	0.405	0.743273	0.428273	1.02354	0.892045	0.641864	0.785955
	0.650273	0.287773	0.593636	0.197364	0.3955	0.971136	1.16854	0.970182
	0.918955	0.268591	0.537	0.198727	0.342318	0.456409	1.29536	0.445364
	0.670727	0.171682	0.977227	0.544091	0.418727	0.688136	0.487	1.11586
	0.842455	0.550136	0.802909	0.198455	0.765091	0.968636	0.912955	0.477727
	0.533955	0.232136	0.571545	0.7445	1.428	0.286773	0.837591	0.651455
	0.693364	0.161364	0.6305	0.372455	0.611591	0.296909	0.904364	0.890227
	0.548318	0.144636	0.532591	0.552955	0.517818	0.334955	0.454227	0.418773
	0.232136	0.290909	0.497591	0.207636	1.03786	0.159818	0.855364	0.579909
	0.299591	0.170364	0.392909	0.209182	0.631682	0.202955	0.629364	0.562773
	0.608	0.206591	0.919955	0.124818	0.879636	0.258455	0.547409	0.269045
	0.619818	0.251545	0.816909	0.371909	0.652318	0.348636	0.870773	0.905455
	0.392273	0.165273	0.5745	0.290909	0.910636	0.5625	0.300591	0.891955
	0.506409	0.206591	0.686818	0.641227	0.514682	1.36368	1.02223	0.594136
	0.601364	0.311455	0.868	0.476818	0.964318	0.2175	0.505	0.5895
	0.311182	0.105364	0.503136	0.867864	0.694455	0.581545	1.19418	0.531818
	0.666318	0.362318	0.862273	1.40127	0.790545	0.465045	1.08036	0.552273
	0.768909	0.237864	0.531818	0.635545	0.8685	0.424682	0.509818	0.669818
	0.407318	0.292318	0.421682	0.345727	0.536409	0.857182	0.508455	0.506773
	0.554273	0.756955	0.443	0.281955	0.916909	0.123955	0.985318	0.574727
	0.611682	0.295818	0.616364	0.207682	0.986682	0.714727	0.268864	1.53559
	0.819682	0.289455	0.458773	1.00227	0.698591	0.756136	0.701909	0.558773
	0.4485	0.145636	0.446	0.126091	0.359409	0.508818	0.685227	0.569545
	0.447227	0.328318	1.01805	0.197364	0.368727	0.253273	0.542545	0.334909
	0.754273	0.259955	0.738727	0.446	0.601227	0.398364	0.362045	0.726545
	0.734636	0.255091	0.488273	0.413091	0.484273	0.165273	0.602682	0.757909
	0.926545	0.289273	0.702	0.358864	0.610045	0.759	1.00627	0.8175
	0.216	0.223182	0.506636	0.23	0.786864	0.639727	0.387864	0.137955
	0.370682	0.487136	0.669	0.256864	0.667818	0.144636	0.320727	0.772136
	0.666318	0.434364	0.517773	0.310909	0.6405	0.315364	1.05491	0.402136
	0.743591	0.166591	0.646455	0.588864	0.798864	1.07168	0.496773	0.567091
	0.999727	0.088864	0.766318	0.809045	0.832818	0.134318	0.622136	0.965
	0.600045	0.382364	0.706636	0.446636	0.772	0.185955	0.603091	0.545682
	0.693409	0.124818	0.372045	0.185955	1.71536	0.454545	0.465455	0.862409
	0.523182	0.289273	0.228227	0.587182	1.17459	0.271955	0.452955	0.530545
	1.07045	0.290909	0.8575	0.700636	0.694909	0.341545	0.714182	0.366091
	0.707091	0.219636	0.706682	0.210682	0.669864	0.919727	0.759409	0.274455

## Sheet: 3b
	ATR1-Wt-siCT	ATR1+Wt-siCT	ATR1+Wt-siUTR	ATR1+Wt+siUTR	ATR1-mut-siCT	ATR1+mut-siCT	ATR1+mut-siUTR	ATR1+mut+siUTR
	0.605246	0.660993	0.227957	0.536768	0.538949	0.725312	0.451855	0.802312
	0.954587	0.903457	0.436891	0.529464	0.239826	0.273558	0.429536	1.05086
	0.707558	0.585362	0.227957	0.99537	0.656225	0.235007	0.522514	0.349188
	0.488478	0.866377	0.136804	0.630051	1.56044	0.730181	1.08738	0.575877
	0.535043	0.526319	0.915377	0.803529	0.788616	0.829855	0.623457	0.587797
	0.547623	0.420507	0.576942	0.502275	0.752196	0.615949	0.48371	0.477826
	0.530377	0.744435	0.635935	0.340058	0.571768	0.646841	0.244848	0.338739
	0.639942	0.619855	0.503848	0.802109	0.698935	0.31008	0.501413	0.0814638
	0.29542	0.858312	0.144159	0.738399	0.797645	0.892449	0.424717	0.282333
	0.401536	0.622899	0.595761	0.728964	0.463572	0.979746	0.362884	0.266152
	0.68813	0.377391	0.410362	0.330775	0.422181	0.822246	0.684123	0.583181
	0.775884	0.506181	0.563297	0.702029	0.515413	0.626957	0.54813	0.230645
	0.628681	0.8575	0.798964	0.763203	0.388246	0.741848	0.32271	0.381652
	0.741696	0.632384	0.690109	0.771065	0.512319	1.47086	0.677478	0.293645
	1.51307	0.38992	0.428014	0.871297	0.499993	1.01475	0.207312	0.599667
	0.752297	1.47061	0.946319	0.620667	0.778065	0.795362	0.364203	0.357304
	0.444551	0.732464	0.121181	0.684884	0.882254	0.919942	0.654804	0.172768
	0.754072	0.712326	0.51308	0.602355	0.737739	0.783188	0.267623	0.735457
	1.00414	0.42558	0.384442	0.512319	0.561319	1.08886	0.448152	0.583181
	0.941601	0.874594	0.112254	0.551275	0.709029	0.649732	0.252609	0.0928768
	0.362072	0.445159	0.652826	0.901681	0.750471	0.62229	0.197167	0.274217
	0.54808	0.442623	0.541891	0.889	0.955551	0.342138	0.329812	0.289993
	0.54742	0.319971	0.669058	0.839594	1.07364	0.393572	0.20858	0.326362
	0.524493	0.787754	0.353551	0.470674	0.568572	0.536717	0.728862	0.664696
	0.404275	0.470877	0.51587	0.442674	0.549043	0.307746	1.24372	0.469964
	0.503594	0.476152	0.775225	0.493449	0.847	1.02124	0.750775	0.489543
	0.526167	0.623203	0.382312	0.551884	0.883319	0.974978	0.603014	0.576333
	0.939014	0.677529	0.481377	0.484268	0.555841	0.822957	0.694167	0.381449
	1.35886	0.882659	0.483761	0.196761	0.608848	0.550514	0.253623	0.647855
	0.687319	0.347616	0.252304	0.340058	0.230797	0.708826	0.807181	0.156638
	0.570043	0.474935	0.512319	0.390225	0.843957	1.63394	0.55021	0.358319
	0.71821	0.671543	0.145986	0.752652	0.439986	1.13745	0.492029	0.517746
	0.185551	0.581355	0.5005	0.908833	0.998362	0.415232	0.280457	0.963667
	0.152935	0.766551	0.3675	0.958696	0.42908	0.56071	0.268891	0.230341
	0.743319	1.10879	0.743928	0.58592	0.798659	0.784507	0.426746	0.432428
	1.19188	0.961029	0.581152	0.612804	0.410971	0.355022	0.711109	0.38008
	0.51308	0.663326	0.505928	0.612246	0.637152	1.16606	0.598449	0.540116
	0.991768	0.410971	0.776594	0.403007	1.24671	0.277362	1.20415	0.480565
	0.570043	0.887935	0.804746	0.721304	0.601949	0.535094	0.4095	0.32758
	0.444703	1.02616	0.274522	0.580442	0.463319	0.460123	0.823007	0.446478
	0.696145	0.620667	0.354109	0.528804	0.472348	0.598246	0.312159	0.650036
	0.62787	0.376174	0.17363	0.352993	0.846341	0.68042	0.382514	0.31013
	0.455964	1.03275	0.091913	0.468746	0.618232	0.650645	0.172768	0.452565
	0.570957	0.421928	0.866123	0.411174	0.605754	0.652775	0.239674	0.31013
	0.98071	0.704514	0.798659	0.545949	1.02312	0.859377	0.463928	0.350304
	0.514957	0.645217	0.136804	0.607681	0.182406	0.533674	0.400167	0.334022
	0.930087	0.876217	0.145986	0.400572	0.715471	0.266457	0.182101	0.800435
	1.17067	0.99263	0.410514	0.539152	0.775275	1.11716	0.284514	0.420355
	0.661246	0.194123	0.592717	1.03483	0.74129	0.882457	1.38666	0.277362
	0.415993	0.421928	0.142841	0.362275	0.854507	0.609051	0.712428	0.645471
	0.935717	0.689855	0.433138	0.320986	1.39214	0.397022	0.172768	0.134826
	0.421775	0.674841	0.92192	0.615543	0.56771	0.982891	0.790341	0.484978
	0.519116	0.586935	0.476152	1.1514	0.476304	0.446884	0.641667	0.738094
	0.800384	1.00643	0.550159	0.548232	0.613413	0.754072	0.883268	0.410109
	0.988674	0.274268	0.549043	0.799928	0.63	1.78023	0.697261	0.551681
	0.39408	0.414471	0.672609	0.752652	0.48021	0.721355	0.438261	0.679913
	0.422384	0.444551	0.501667	0.621935	0.58592	0.733884	0.294254	0.162877
	0.907159	0.579123	0.0806014	1.19736	2.04552	0.520181	0.666572	0.216391
	0.547623	0.68392	0.139138	0.448203	0.812051	0.837159	0.310993	0.277362
	0.42908	0.377391	0.431312	0.615543	0.364761	0.454746	0.660942	0.810884
	0.797899	0.648413	0.353348	0.445159	0.444551	0.22892	1.09849	0.144312
	0.637507	0.81058	0.389565	0.990043	0.476203	0.46687	1.05878	0.521449
	0.851819	0.591399	0.817225	0.629341	0.530275	1.33477	1.24321	0.0921159
	0.547167	0.568978	0.113978	0.820725	0.292174	0.264428	0.818493	0.189964
	0.663174	0.813522	0.23937	0.44242	0.461341	0.832239	0.820623	0.207616
	0.647601	0.516174	0.244746	0.235007	0.451652	0.281522	0.418478	0.103022
	0.429232	0.662717	0.27021	0.798254	1.13684	0.950478	0.0838478	0.804797
	0.501667	0.763355	0.515768	0.530884	0.624725	0.163232	0.430348	0.17429
	0.212942	0.31008	0.262196	0.54808	0.436891	0.668652	0.856739	0.311804
	0.903659	0.783188	0.468594	1.0672	0.721	0.476	0.737942	0.374957
	0.253116	2.95826	0.148978	0.83858	0.795312	1.01505	0.226891	0.32758
	0.696804	0.632587	0.338891	0.24008	0.789833	0.490659	0.464587	0.357051
	0.823565	0.923239	0.315254	0.194783	0.821587	0.433746	0.305514	0.573797
	0.878348	0.833964	0.273558	0.377696	0.974725	0.418123	0.207616	0.474428
	0.586833	1.53665	0.78263	0.926638	0.43329	0.379623	0.432833	0.674891
	0.718464	0.731043	0.443993	0.52713	0.829804	0.79029	0.142486	0.302978
	0.67058	0.354109	0.473717	0.297246	0.697464	1.09809	0.452109	0.623457
	0.747529	0.341986	0.358217	0.872565	1.34273	0.752652	0.568928	0.498826
	1.02722	0.914514	0.595152	0.694471	0.378355	0.478891	0.482239	0.655058
	0.444703	1.13192	0.155065	0.593174	0.765942	0.159986	0.451551	0.138225
	1.44591	0.705681	0.298312	0.730942	1.28988	0.319971	0.226283	0.466007
	0.605094	1.15312	0.445159	0.444551	0.76092	1.11133	0.237442	0.265899
	0.232471	0.516123	0.31363	0.567203	0.544986	0.778826	0.591246	0.482239
	0.742203	0.273812	0.790391	0.233993	0.591399	0.443384	1.02804	0.539406
	1.1862	1.20339	0.442116	0.830362	0.313022	0.499638	1.10001	0.20858
	0.990399	1.64688	0.786841	0.377543	0.359993	0.306935	0.65313	0.609761
	0.809312	0.720391	0.40813	1.06948	1.17067	0.501667	0.486043	0.625891
	0.308558	0.369174	0.142841	0.840254	0.451551	0.474377	0.371761	0.153645
	0.617217	0.746768	0.142841	0.695333	0.587239	0.428471	0.290703	0.573645
	0.570957	0.445819	0.153341	0.952609	0.642275	0.370746	0.321645	0.417159
	0.8365	0.476152	0.569942	0.652623	0.889457	0.732464	0.256768	0.435978
	0.847304	0.745957	0.637203	0.781616	0.7035	1.11716	0.726478	0.325957
	0.284971	0.370797	0.378913	0.908275	0.542957	0.301812	0.320022	0.38287
	0.462964	0.612145	0.123312	0.377696	0.464993	0.105101	0.545696	0.610877
	0.661246	0.212029	0.341986	0.505319	1.22358	0.571768	0.648667	0.449674
	0.734036	0.412899	0.445159	0.461594	0.735203	0.334833	0.222428	0.498978
	0.854507	0.319971	0.342899	0.951341	0.8925	1.48755	0.38287	0.408181
	1.09991	0.933029	0.385304	1.07785	0.54813	0.341986	0.591754	0.196152
	0.478739	0.352739	0.355022	0.544428	0.479449	0.482138	0.277362	0.567812
	0.620717	0.620768	0.60413	0.873783	0.440341	0.384543	1.20425	0.21142
	0.718464	0.330572	0.419442	0.311348	0.887072	0.657645	0.587746	0.483862
	0.532761	0.447036	0.122754	0.569638	0.852123	0.387232	0.31287	0.540775
	0.616507	0.346703	0.182406	0.555181	0.58242	0.777609	0.901833	0.531797
	0.696855	0.434051	0.695688	0.660333	0.571312	0.72592	0.847355	0.218522
	1.78054	0.541587	0.467884	0.707101	0.38992	0.639232	0.417362	0.832949
	0.663884	0.646283	0.35629	0.355072	1.15404	0.854609	0.207616	0.414623
	0.638319	0.434507	1.05431	1.06344	0.203913	0.696145	0.713442	0.384391
	0.633094	0.490304	0.72242	0.384949	0.414928	1.98932	0.464739	0.691884
	0.453529	0.993188	0.406862	0.869116	0.607833	0.189304	0.271072	0.428471
	1.33487	0.561471	0.145986	0.740935	1.09509	0.618841	0.507297	0.588609
	0.832188	0.728203	0.142841	0.558529	0.353601	0.486957	0.543261	0.353297
	0.844717	0.710855	0.533268	0.603471	0.148623	0.309674	0.618638	0.736826
	0.832087	0.822754	0.242362	0.360449	0.791457	0.317536	0.652928	0.477268
	1.03346	0.351877	0.790138	0.338891	0.595203	0.512775	0.358572	0.318551
	0.820725	0.338333	0.350761	0.768529	0.449775	0.256159	0.184638	0.381855
	0.661145	0.637862	0.489746	0.686254	0.510391	1.13197	0.760514	0.725362
	0.170993	0.588659	0.857196	1.11153	0.735101	0.262196	0.263159	0.424717
	0.357	0.512928	0.373891	0.775275	0.591551	0.342138	0.712833	0.337167
	0.584297	0.665812	0.644812	0.392457	0.392203	1.78409	0.606362	0.466007
	0.615949	0.453833	0.384543	0.851159	0.404935	0.571768	0.369275	0.336355
	0.469558	0.476152	0.122754	0.615543	0.827116	0.716029	0.71892	0.237442
	0.745348	0.586123	0.505522	0.855572	0.757826	0.260572	1.00115	0.600986
	0.444703	0.814688	0.136804	0.569942	1.0042	0.336558	0.218522	0.284464
	0.687319	1.23007	0.277362	0.185551	0.333159	0.443384	0.770659	0.617319
	1.39072	0.703043	0.821993	0.215072	0.148623	0.196761	0.661703	0.702638
	0.806268	0.5705	0.275688	0.757826	0.736014	0.662819	0.421319	1.08251
	0.808094	0.246065	0.620413	0.182761	0.522971	1.18295	0.463725	0.611283
	0.639942	1.20004	0.356848	0.153341	0.250275	0.331333	0.50887	0.368565
	0.911978	0.635275	0.141014	0.915377	0.565935	1.08196	0.557159	0.273761
	0.837159	0.839899	0.414319	1.08911	1.33685	0.493297	0.572123	0.207616
	0.669971	0.85542	1.05487	0.348935	0.662007	1.22799	0.506384	0.407217
	1.57916	0.432833	0.0939928	0.393572	0.862522	0.55021	0.320022	0.66779
	0.513841	0.621022	0.684884	0.877333	0.337116	0.945406	0.638877	0.554014
	0.607123	0.695688	0.442623	0.541739	0.726833	0.480109	0.311804	0.155978
	1.07815	0.682855	0.132949	0.706797	0.736978	0.90229	0.455355	0.515717
	0.388297	0.411123	0.485029	0.751993	0.360449	1.2217	0.360703	0.198638
	0.322	0.571312	0.227094	0.80992	0.565123	0.66708	0.421268	0.446326
	0.604841	0.635884	0.163181	0.739159	0.395043	1.04518	0.269703	0.622848
	0.615949	0.494514	0.466007	0.486957	0.844565	0.487717	0.251746	0.635986
	0.63842	0.358978	0.290601	0.803123	0.620362	0.650645	0.340312	0.212384
	1.25417	1.12888	0.721507	0.471891	0.99608	0.524696	0.738652	0.612145
	0.44587	0.564464	0.155065	0.697616	0.926181	1.26122	0.48442	0.439022
	0.841471	0.584906	0.266101	0.771725	0.663884	0.330572	0.514196	0.711717
	0.901681	0.540674	0.102565	0.317942	0.604587	0.183775	0.579681	0.324333
	1.3612	0.676413	0.826101	0.758841	0.606109	0.506181	0.335797	0.655616
	0.478891	0.291971	0.428065	0.571565	0.681739	0.426036	0.714101	0.70208
	0.907768	0.512065	0.710957	0.523377	1.16246	0.445971	0.456775	0.380993
	0.467326	0.601493	0.710043	0.84421	0.321797	0.570043	0.295014	0.387181
	0.433746	0.282232	0.185399	0.67342	0.912841	0.368007	0.669616	0.764826
	0.174391	0.387536	0.172514	0.992275	1.1623	0.407775	0.140609	0.492435
	0.754732	1.11138	0.28563	0.404326	0.770812	0.398848	0.423652	0.73571
	0.324435	0.512674	0.992275	0.664746	0.718514	0.834928	0.794297	0.24708
	0.639232	0.59287	0.240435	0.66358	0.465145	0.342899	0.422384	0.149739
	1.49374	0.593174	0.256159	0.281725	0.591449	0.402551	0.318551	0.17992
	0.38363	0.598399	0.148167	0.616507	1.2776	0.81763	0.679507	0.787348
	0.508362	0.640906	0.484268	0.775225	0.368312	1.2323	0.672051	0.449775
	0.551732	0.355022	0.333362	0.296384	0.607529	1.36038	0.321239	0.460681
	1.23996	0.67342	0.520384	0.336609	0.928261	0.321899	0.676565	0.487007
	0.725717	0.573696	0.137261	0.494109	0.695181	0.412899	0.320833	0.58729
	0.319362	0.525	0.123464	1.72443	0.67687	1.05451	0.566493	0.52008
	1.19974	0.96737	0.268283	0.684783	1.10803	0.546761	1.03062	0.769594
	0.645725	0.284971	0.138681	0.205181	0.459768	0.621935	0.806572	0.674536
	0.615645	0.49213	0.307746	0.675145	0.916797	0.883014	0.318551	0.795464
	0.456522	0.427254	1.09712	0.882457	1.03118	0.456116	0.682855	0.456674
	1.60726	0.74337	0.091913	0.588457	0.49492	0.803123	0.500043	0.421775
	0.58658	0.239623	0.44587	0.28563	0.296587	0.44592	0.681536	1.32772
	0.252304	1.46914	0.824377	0.5845	0.418174	0.85679	0.229935	0.322507
	0.706797	0.896457	0.125391	0.183167	0.438514	1.12401	0.566239	1.30915
	1.34689	0.605855	0.182406	0.961232	0.321188	0.722572	0.20858	0.532964
	0.182406	0.498167	0.834928	0.78542	0.579123	0.223949	0.821942	0.283906
	0.672507	0.832797	0.434507	0.232471	0.681435	0.458246	0.739007	0.134319
	1.17392	0.716739	0.270717	0.622239	0.19108	1.47	0.498319	0.605957
	0.503594	0.342899	0.435572	0.620717	0.797899	0.37242	0.502174	0.346652
	0.662007	0.355123	1.00293	0.547167	0.747732	0.595406	0.507855	0.370188
	0.792623	0.572478	0.428471	0.329	0.444703	0.628884	0.69229	0.487159
	0.320275	1.0322	0.854	0.743928	0.679862	0.342746	0.446072	0.16942
	0.730739	0.932877	0.536616	0.349239	1.05299	1.72195	0.637101	0.397833
	1.04057	0.54808	0.422029	0.558681	0.693355	1.27851	0.402297	0.343609
	0.706543	0.400877	0.680116	0.388246	1.61568	0.843855	0.575877	0.558225
	0.69858	0.614478	0.559594	0.838986	0.446935	0.57887	0.488123	0.740428
	1.13623	0.403312	0.387739	0.744638	0.800333	0.550109	0.218826	0.479449
	0.945761	0.394942	0.18413	1.17164	0.548232	0.287	1.00521	0.42629
	1.19776	1.03889	0.631116	0.383428	0.176978	0.891384	0.877232	0.744536
	1.01764	0.598196	0.267065	0.649833	0.920754	1.03727	0.235971	0.492029
	0.377696	0.504761	1.04873	0.450942	0.449217	0.855065	0.252609	0.408486
	1.20466	0.541891	0.331333	1.16743	1.1028	0.251797	0.668094	0.72313
	1.26167	0.38708	0.66637	0.441203	0.137261	0.612804	0.185703	0.196152
	0.660841	0.424159	1.26101	0.812862	0.883014	1.02012	0.866935	0.397529
	1.0887	0.326616	0.155065	0.89458	0.820065	0.354109	0.334783	0.187478
	0.798659	0.284971	0.84979	0.746768	0.304399	0.803986	0.633754	0.410109
	0.628225	0.930188	0.148623	0.137261	1.09905	0.173986	0.357609	0.501768
	0.63842	0.879565	0.209543	1.02464	0.613819	1.00414	0.4235	0.293645
	0.570399	0.453833	0.362428	0.695333	0.454239	0.376174	0.741138	0.217304
	0.665558	0.556652	0.170993	0.836094	0.266101	0.597688	0.0977464	0.434152
	0.593174	0.563196	0.972087	0.684174	0.907616	0.478739	0.161254	0.307341
	0.604232	0.558986	0.205181	0.627058	0.489594	0.608797	0.237138	0.531899
	0.434507	0.718261	0.514348	0.318043	0.826761	0.733884	0.357609	1.01358
	1.17671	1.56851	0.570043	0.656326	1.32488	0.367601	0.324333	0.52992
	0.784609	0.353348	0.353348	0.49492	0.794399	0.338891	0.267167	0.609101
	0.469609	0.721609	0.52987	0.66708	0.532406	0.393725	0.69229	0.376022

[truncated: 96 more sheets: 3c, 3d, 3e, 3f, 3g, 3h, 3i, 4a, 4b, 4c, 4d, 4e, 4f, 4g, 5a, 5b, 5c, 5d, 5e, 5f …]
